# Supplementary material for: Coconut Milk-Derived Bioactive Peptides as Multifunctional Agents Against Hyperglycemia, Oxidative Stress, and Glycation: An Integrated Experimental and Computational Study
Source: Int J Mol Sci. 2025 Dec 29;27(1):360. doi: 10.3390/ijms27010360 (PMC12785583; doi:10.3390/ijms27010360)
Supplement: Supplementary file 1 [file ijms-27-00360-s001.zip]

Archive with 1 entries (1 files):
- ijms-4042730-supplementary.pdf
